# Supplementary material for: Meta-CF3-Substituted Analogues of the GFP Chromophore with Remarkable Solvatochromism
Source: Int J Mol Sci. 2023 Jun 8;24(12):9923. doi: 10.3390/ijms24129923 (PMC10298595; doi:10.3390/ijms24129923)
Supplement: Supplementary file 1 [file ijms-24-09923-s001.zip]

Archive with 1 entries (1 files):
- ijms-2431212-supplementary.pdf
